# Supplementary material for: Effect of Dotinurad on Uric Acid and Hepatorenal Parameters in Steatotic Liver Disease: A Pilot Study in Japanese Patients
Source: Biomedicines. 2025 Nov 5;13(11):2716. doi: 10.3390/biomedicines13112716 (PMC12650707; doi:10.3390/biomedicines13112716)
Supplement: Supplementary file 1 [file biomedicines-13-02716-s001.zip]

Archive with 1 entries (1 files):
- biomedicines-3797941-supplementary.pdf
